# Supplementary material for: Hibernation-Induced microRNA Expression Promotes Signaling Pathways and Cell Cycle Dysregulation in Ictidomys tridecemlineatus Cardiac Tissue
Source: Metabolites. 2023 Oct 19;13(10):1096. doi: 10.3390/metabo13101096 (PMC10608741; doi:10.3390/metabo13101096)
Supplement: Supplementary file 1 [file metabolites-13-01096-s001.zip]

Archive with 1 entries (1 files):
- metabolites-2612037-supplementary.pdf
